# Supplementary material for: Liraglutide Attenuates Diabetic Cardiomyopathy via the ILK/PI3K/AKT/PTEN Signaling Pathway in Rats with Streptozotocin-Induced Type 2 Diabetes Mellitus
Source: Pharmaceuticals (Basel). 2024 Mar 15;17(3):374. doi: 10.3390/ph17030374 (PMC10975938; doi:10.3390/ph17030374)
Supplement: Supplementary file 1 [file pharmaceuticals-17-00374-s001.zip]

Archive with 2 entries (2 files):
- pharmaceuticals-2911073-Figure S1.pdf.pdf
- pharmaceuticals-2911073-Table S1.pdf
